# Supplementary material for: Genome-Wide Identification, Characterization, and Expression Analysis Related to Low-Temperature Stress of the CmGLP Gene Family in Cucumis melo L
Source: Int J Mol Sci. 2022 Jul 25;23(15):8190. doi: 10.3390/ijms23158190 (PMC9330424; doi:10.3390/ijms23158190)
Supplement: Supplementary file 1 [file ijms-23-08190-s001.zip]

Archive with 1 entries (1 files):
- ijms-1803131-supplementary.pdf
